# Supplementary material for: Radiation-Sensitive Nano-, Micro-, and Macro-Gels and Polymer Capsules for Use in Radiotherapy Dosimetry
Source: Int J Mol Sci. 2025 Jul 10;26(14):6603. doi: 10.3390/ijms26146603 (PMC12294773; doi:10.3390/ijms26146603)
Supplement: Supplementary file 1 [file ijms-26-06603-s001.zip]

Archive with 1 entries (1 files):
- ijms-3722341-supplementary.pdf
